# Supplementary material for: Hippo Signaling Regulates High-NaCl-Induced Increase in RORγt+ Pro-Inflammatory Lymphocytes
Source: Int J Mol Sci. 2025 Feb 27;26(5):2143. doi: 10.3390/ijms26052143 (PMC11900413; doi:10.3390/ijms26052143)
Supplement: Supplementary file 1 [file ijms-26-02143-s001.zip]

Archive with 1 entries (1 files):
- ijms-3458049-supplementary.pdf
